# Supplementary material for: Temporal dynamics of teen crisis help-seeking following hurricanes: A structural topic model analysis
Source: PLOS Digit Health. 2026 May 12;5(5):e0001393. doi: 10.1371/journal.pdig.0001393 (PMC13166961; doi:10.1371/journal.pdig.0001393)
Supplement: S1 Code — (R) [file pdig.0001393.s001.R]

# Supplemental Analysis Code
# Temporal Dynamics of Teen Crisis Help-Seeking Following Hurricanes:
# A Structural Topic Model Analysis
# PLOS Digital Health
#
# Sections:
#   1. Text preprocessing
#   2. Model selection (searchK)
#   3. Final STM model (K = 12)
#   4. Covariate effect estimation
#   5. Sensitivity: temporal window truncation
#   6. Sensitivity: repeat user robustness
#   7. Sensitivity: single-hurricane stratification
#   8. Sensitivity: age subgroup (exploratory)
#
# Raw data are not included (Data Use Agreement restriction).
# Required inputs: stm_ready_data.rds, stm_final_model.rds

setwd("your/working/directory")  # update before running

library(stm)
library(quanteda)
library(tidyverse)


# -----------------------------------------------------------------------------
# 1. TEXT PREPROCESSING
# Input:  stm_data_cleaned_combined.rds
# Output: stm_ready/stm_ready_data.rds
# -----------------------------------------------------------------------------

stm_data <- readRDS("stm_data_cleaned_combined.rds")

corpus_crisis <- corpus(stm_data$CleanedTextForSTM, docnames = stm_data$DocID)

tokens_crisis <- corpus_crisis %>%
  tokens(
    remove_punct   = TRUE,
    remove_numbers = TRUE,
    remove_symbols = TRUE,
    remove_url     = TRUE
  ) %>%
  tokens_remove(stopwords("en")) %>%
  tokens_wordstem()

# Remove counselor display names and platform system tokens that appeared
# in message text and would otherwise form artifactual topics
platform_tokens <- c(
                     # counselor first names redacted for publication;
                     # see Data Use Agreement for details
                     "[counselor_names_redacted]")
tokens_crisis <- tokens_remove(tokens_crisis, platform_tokens)

dfm_crisis <- dfm(tokens_crisis) %>%
  dfm_trim(min_docfreq = 3, max_docfreq = 0.90, docfreq_type = "prop")

stm_input <- convert(dfm_crisis, to = "stm", docvars = docvars(corpus_crisis))

# person_id is the hashed individual identifier supplied by the data steward
stm_input$meta <- stm_data %>%
  filter(DocID %in% names(stm_input$documents)) %>%
  select(DocID, hurricane_period, compound_disaster, assigned_hurricane,
         person_id, phase_simple)

dir.create("stm_ready", showWarnings = FALSE)
saveRDS(stm_input, "stm_ready/stm_ready_data.rds")


# -----------------------------------------------------------------------------
# 2. MODEL SELECTION
# Evaluates K = 5-25 on held-out likelihood, semantic coherence, exclusivity,
# and residual dispersion. Takes approximately 30-60 minutes.
# -----------------------------------------------------------------------------

stm_ready <- readRDS("stm_ready/stm_ready_data.rds")

set.seed(12345)
search_results <- searchK(
  documents  = stm_ready$documents,
  vocab      = stm_ready$vocab,
  K          = c(5, 7, 10, 12, 15, 18, 20, 25),
  prevalence = ~ phase_simple + compound_disaster,
  data       = stm_ready$meta,
  verbose    = FALSE
)

data.frame(
  K           = unlist(search_results$results$K),
  Heldout     = unlist(search_results$results$heldout),
  Residuals   = unlist(search_results$results$residual),
  Coherence   = unlist(search_results$results$semcoh),
  Exclusivity = unlist(search_results$results$exclus)
)

plot(search_results)

# K = 12 selected based on held-out likelihood, residual dispersion,
# and interpretive review of representative documents.


# -----------------------------------------------------------------------------
# 3. FINAL STM MODEL (K = 12)
# -----------------------------------------------------------------------------

stm_ready <- readRDS("stm_ready/stm_ready_data.rds")
documents  <- stm_ready$documents
vocab      <- stm_ready$vocab
metadata   <- stm_ready$meta

period_levels <- c("During Hurricane", "3-30 Days Post", "31-60 Days Post",
                   "61-90 Days Post", "3-6 Months Post", "6-9 Months Post",
                   "9-12 Months Post", "Beyond 1 Year Post")

metadata$hurricane_period <- factor(metadata$hurricane_period,
                                    levels = period_levels)

set.seed(12345)
stm_final <- stm(
  documents  = documents,
  vocab      = vocab,
  K          = 12,
  prevalence = ~ hurricane_period + compound_disaster,
  data       = metadata,
  max.em.its = 100,
  init.type  = "Spectral",
  verbose    = FALSE
)

dir.create("stm_final_results", showWarnings = FALSE)
saveRDS(stm_final, "stm_final_results/stm_final_model.rds")
saveRDS(metadata,  "stm_final_results/stm_metadata.rds")

# Model diagnostics
data.frame(
  Topic       = 1:12,
  Coherence   = semanticCoherence(stm_final, documents),
  Exclusivity = exclusivity(stm_final)
)

labelTopics(stm_final, n = 10)


# -----------------------------------------------------------------------------
# 4. COVARIATE EFFECT ESTIMATION
# -----------------------------------------------------------------------------

stm_final <- readRDS("stm_final_results/stm_final_model.rds")
metadata   <- readRDS("stm_final_results/stm_metadata.rds")

effects <- estimateEffect(
  formula     = 1:12 ~ hurricane_period + compound_disaster,
  stmobj      = stm_final,
  metadata    = metadata,
  uncertainty = "Global"
)
saveRDS(effects, "stm_final_results/stm_effects.rds")

effects_df <- lapply(1:12, function(k) {
  s   <- summary(effects, topics = k)
  tbl <- as.data.frame(s$tables[[1]])
  tbl$Topic     <- k
  tbl$Covariate <- rownames(tbl)
  rownames(tbl) <- NULL
  tbl
}) %>%
  bind_rows() %>%
  setNames(c("Estimate", "SE", "t", "p", "Topic", "Covariate")) %>%
  mutate(
    CI_Lower    = Estimate - 1.96 * SE,
    CI_Upper    = Estimate + 1.96 * SE,
    Significant = CI_Lower > 0 | CI_Upper < 0
  )

write.csv(effects_df, "stm_final_results/effect_estimates_all.csv",
          row.names = FALSE)


# -----------------------------------------------------------------------------
# 5. SENSITIVITY: TEMPORAL WINDOW TRUNCATION
# Tests whether the 61-90 day Suicide Ideation finding holds when the
# observation window is restricted to 6 or 12 months post-landfall.
# Uses raw theta proportions rather than re-fitting the model, so topic
# solutions remain comparable across truncations.
# -----------------------------------------------------------------------------

stm_final <- readRDS("stm_final_results/stm_final_model.rds")
metadata   <- readRDS("stm_final_results/stm_metadata.rds")

theta <- stm_final$theta
colnames(theta) <- paste0("Topic_", 1:12)
combined <- bind_cols(metadata, as.data.frame(theta))

suicide_topic <- "Topic_4"  # Suicide Ideation & Self-Harm

period_means <- function(df) {
  df %>%
    group_by(hurricane_period) %>%
    summarise(
      N        = n(),
      Mean     = mean(.data[[suicide_topic]]),
      SE       = sd(.data[[suicide_topic]]) / sqrt(n()),
      CI_Lower = Mean - 1.96 * SE,
      CI_Upper = Mean + 1.96 * SE,
      .groups  = "drop"
    )
}

sens_window <- bind_rows(
  period_means(combined) %>% mutate(Sample = "Full"),
  combined %>%
    filter(hurricane_period %in% c("During Hurricane", "3-30 Days Post",
                                    "31-60 Days Post", "61-90 Days Post",
                                    "3-6 Months Post")) %>%
    period_means() %>% mutate(Sample = "6-month truncation"),
  combined %>%
    filter(hurricane_period != "Beyond 1 Year Post") %>%
    period_means() %>% mutate(Sample = "12-month truncation")
)

print(sens_window)
write.csv(sens_window, "stm_final_results/sensitivity_temporal_window.csv",
          row.names = FALSE)

# Primary comparison: 61-90 days vs. during hurricane
t.test(
  combined[[suicide_topic]][combined$hurricane_period == "61-90 Days Post"],
  combined[[suicide_topic]][combined$hurricane_period == "During Hurricane"]
)

# Background comparison: 61-90 days vs. beyond 1 year
t.test(
  combined[[suicide_topic]][combined$hurricane_period == "61-90 Days Post"],
  combined[[suicide_topic]][combined$hurricane_period == "Beyond 1 Year Post"]
)


# -----------------------------------------------------------------------------
# 6. SENSITIVITY: REPEAT USER ROBUSTNESS
# Three approaches to assess whether high-frequency users inflate the
# 61-90 day suicide ideation estimate.
# -----------------------------------------------------------------------------

contact_freq <- combined %>% count(person_id, name = "n_contacts")
combined <- left_join(combined, contact_freq, by = "person_id")

# Approach 1: first contact per person
# (assumes rows are in chronological order within person_id)
first_contact <- combined %>%
  arrange(person_id) %>%
  group_by(person_id) %>%
  slice(1) %>%
  ungroup()

mean(first_contact[[suicide_topic]][
  first_contact$hurricane_period == "61-90 Days Post"]) * 100

# Approach 2: bootstrap one randomly selected contact per person, 100 draws
set.seed(12345)
boot_estimates <- replicate(100, {
  combined %>%
    group_by(person_id) %>%
    slice_sample(n = 1) %>%
    ungroup() %>%
    filter(hurricane_period == "61-90 Days Post") %>%
    pull(!!suicide_topic) %>%
    mean()
})

c(mean = mean(boot_estimates) * 100, sd = sd(boot_estimates) * 100)

# Approach 3: high-frequency user concentration by period (top 10%)
hf_cutoff <- quantile(combined$n_contacts, 0.90)
combined %>%
  mutate(high_freq = n_contacts >= hf_cutoff) %>%
  group_by(hurricane_period) %>%
  summarise(N = n(), Pct_HighFreq = round(mean(high_freq) * 100, 1),
            .groups = "drop")


# -----------------------------------------------------------------------------
# 7. SENSITIVITY: SINGLE-HURRICANE STRATIFICATION
# Restricts to the largest storm in the dataset to confirm the suicide
# ideation trajectory is not an artifact of pooling across smaller storms.
# Update the filter value to match your assigned_hurricane variable.
# -----------------------------------------------------------------------------

ida_data <- filter(combined, assigned_hurricane == "Ida")

ida_trajectory <- ida_data %>%
  group_by(hurricane_period) %>%
  summarise(
    N          = n(),
    Prevalence = mean(.data[[suicide_topic]]),
    SE         = sd(.data[[suicide_topic]]) / sqrt(n()),
    .groups    = "drop"
  ) %>%
  mutate(
    Pct      = round(Prevalence * 100, 1),
    CI_Lower = Prevalence - 1.96 * SE,
    CI_Upper = Prevalence + 1.96 * SE
  )

print(ida_trajectory)

t.test(
  ida_data[[suicide_topic]][ida_data$hurricane_period == "61-90 Days Post"],
  ida_data[[suicide_topic]][ida_data$hurricane_period == "During Hurricane"]
)

write.csv(ida_trajectory, "stm_final_results/sensitivity_ida_only.csv",
          row.names = FALSE)
